# Supplementary material for: Barriers and Enablers of Healthy Eating Among University Students in Oaxaca de Juarez: A Mixed-Methods Study
Source: Nutrients. 2025 Apr 3;17(7):1263. doi: 10.3390/nu17071263 (PMC11990523; doi:10.3390/nu17071263)
Supplement: Supplementary file 1 [file nutrients-17-01263-s001.zip]

Archive with 1 entries (1 files):
- nutrients-3531550-supplementary.pdf
